# Supplementary material for: Impact of Post-Harvest Apple Scab on Peel Microbiota, Fermentation Dynamics, and the Volatile/Non-Volatile Composition of Cider
Source: Molecules. 2025 May 26;30(11):2322. doi: 10.3390/molecules30112322 (PMC12156036; doi:10.3390/molecules30112322)
Supplement: Supplementary file 1 [file molecules-30-02322-s001.zip]

Archive with 1 entries (1 files):
- molecules-3589122-supplementary.pdf
